# Supplementary material for: Video-Supported Remote Cognitive Assessment in General Practice—A Pilot Mixed-Method Study on Usability, Acceptability and Feasibility
Source: Healthcare (Basel). 2026 May 25;14(11):1452. doi: 10.3390/healthcare14111452 (PMC13257314; doi:10.3390/healthcare14111452)
Supplement: Supplementary file 1 [file healthcare-14-01452-s001.zip]

Archive with 6 entries (6 files):
- S1_UserExperience_Patients.pdf
- S2_UserExperience_Neuropsychologists.pdf
- S3_SUS.pdf
- S4_GP quotes.pdf
- S5_FlowDiagram.pdf
- S6_ExploratoryInferantialStatistics.pdf
